# Supplementary material for: Participation shifts explain degree distributions in a human communications network
Source: PLoS One. 2019 May 23;14(5):e0217240. doi: 10.1371/journal.pone.0217240 (PMC6532894; doi:10.1371/journal.pone.0217240)
Supplement: S2 File — These can be matched with S1 File for analysis of edge dynamics. (CSV) [file pone.0217240.s002.csv]

	V1	V2	V3
1	1	10	52
2	2	8	3
3	3	17	25
4	4	55	11
5	5	16	19
6	6	16	38
7	7	18	6
8	8	18	3
9	9	18	57
10	10	40	12
11	11	12	40
12	12	15	34
13	13	63	24
14	14	33	15
15	15	33	21
16	17	10	52
17	18	16	38
18	19	16	37
19	20	63	24
20	21	27	28
21	22	33	15
22	23	33	21
23	25	33	60
24	26	33	29
25	27	33	21
26	28	33	15
27	29	33	34
28	31	33	31
29	32	33	32
30	33	33	30
31	34	53	55
32	35	31	15
33	36	43	67
34	37	55	13
35	38	55	22
36	39	55	12
37	40	55	19
38	41	55	14
39	42	22	43
40	43	43	22
41	44	25	50
42	45	12	23
43	46	12	35
44	47	12	43
45	48	12	19
46	49	12	67
47	50	12	22
48	51	12	53
49	52	12	20
50	53	12	52
51	54	12	62
52	56	12	13
53	57	12	42
54	58	12	14
55	59	12	9
56	60	18	6
57	61	18	3
58	62	12	19
59	63	26	25
60	64	26	25
61	65	12	19
62	66	12	22
63	67	12	13
64	68	12	14
65	69	12	55
66	70	26	25
67	71	35	7
68	72	35	48
69	73	35	42
70	74	35	23
71	75	23	7
72	77	35	20
73	78	20	7
74	79	26	25
75	80	53	51
76	81	53	51
77	82	53	55
78	83	26	22
79	84	26	50
80	86	26	25
81	87	15	33
82	88	28	40
83	89	28	23
84	90	28	16
85	91	28	26
86	92	28	18
87	93	28	35
88	94	28	37
89	95	28	27
90	96	28	25
91	97	28	36
92	98	28	39
93	99	55	68
94	100	25	27
95	101	25	22
96	102	25	39
97	103	25	28
98	104	25	17
99	105	25	26
100	106	25	36
101	107	17	25
102	108	11	21
103	109	11	22
104	110	11	54
105	111	11	55
106	112	35	20
107	113	35	23
108	114	20	7
109	115	23	7
110	116	35	7
111	117	35	42
112	118	37	27
113	119	37	22
114	120	12	27
115	121	33	24
116	122	27	12
117	123	37	10
118	124	16	10
119	125	16	37
120	126	8	3
121	127	8	18
122	128	33	31
123	129	33	21
124	130	33	15
125	131	33	30
126	132	33	32
127	133	33	29
128	134	33	34
129	136	9	41
130	137	39	27
131	138	39	26
132	139	39	25
133	140	25	36
134	141	25	27
135	142	11	18
136	143	11	22
137	144	11	19
138	145	11	40
139	146	11	19
140	147	11	22
141	148	11	40
142	149	11	18
143	150	24	63
144	151	24	63
145	152	3	50
146	153	3	51
147	154	19	57
148	155	19	67
149	156	19	68
150	157	19	53
151	158	53	19
152	159	53	51
153	160	12	43
154	161	12	13
155	162	12	52
156	163	12	14
157	164	12	35
158	165	12	62
159	166	12	53
160	167	12	19
161	168	12	42
162	169	12	20
163	170	12	9
164	171	12	67
165	172	12	22
166	173	12	23
167	175	12	9
168	176	12	14
169	177	12	42
170	178	12	22
171	179	12	13
172	180	35	48
173	181	24	67
174	182	8	1
175	183	29	30
176	184	29	32
177	185	47	53
178	186	40	28
179	187	40	25
180	188	40	36
181	189	40	27
182	190	40	33
183	191	51	50
184	192	57	56
185	193	56	53
186	194	56	57
187	195	8	1
188	196	57	56
189	197	65	43
190	198	21	30
191	199	21	15
192	200	30	29
193	201	30	34
194	202	30	32
195	203	40	25
196	204	40	28
197	205	40	27
198	206	21	30
199	207	21	15
200	208	21	31
201	209	21	34
202	210	21	33
203	211	21	31
204	212	15	29
205	214	15	21
206	215	15	30
207	216	15	31
208	217	15	34
209	218	15	33
210	219	15	32
211	220	33	60
212	222	10	52
213	223	13	14
214	224	60	61
215	225	53	55
216	226	51	53
217	227	51	55
218	228	51	52
219	229	51	50
220	230	18	6
221	231	18	56
222	232	18	57
223	233	18	6
224	234	7	42
225	235	7	35
226	236	35	7
227	237	7	20
228	238	20	7
229	239	28	27
230	240	27	12
231	241	27	39
232	242	23	7
233	243	35	23
234	244	35	42
235	245	26	25
236	246	26	22
237	247	41	21
238	248	41	13
239	249	41	33
240	250	41	15
241	251	41	14
242	252	41	12
243	254	15	29
244	255	15	33
245	256	15	21
246	257	15	34
247	258	15	31
248	259	15	30
249	260	15	32
250	261	12	14
251	262	12	53
252	263	12	21
253	264	12	33
254	265	12	13
255	266	12	15
256	267	12	41
257	268	41	17
258	269	33	60
259	271	35	7
260	272	35	48
261	273	22	67
262	274	22	13
263	275	22	62
264	276	22	14
265	277	22	52
266	278	22	53
267	279	22	12
268	280	22	43
269	281	22	11
270	282	33	60
271	283	24	18
272	284	33	60
273	285	17	41
274	286	19	53
275	287	41	13
276	288	41	17
277	289	41	21
278	290	41	12
279	291	41	33
280	292	41	14
281	293	41	15
282	294	12	16
283	295	33	60
284	296	18	6
285	297	18	24
286	298	39	25
287	299	39	12
288	300	39	27
289	301	16	38
290	302	16	37
291	303	16	38
292	304	57	56
293	305	35	7
294	306	23	27
295	307	23	14
296	308	23	28
297	309	23	34
298	310	23	35
299	311	23	15
300	312	23	30
301	313	23	13
302	314	23	21
303	315	23	22
304	316	23	31
305	317	23	33
306	318	23	32
307	319	23	12
308	320	23	29
309	321	23	7
310	322	35	7
311	323	23	22
312	324	23	7
313	325	23	29
314	326	23	35
315	327	23	33
316	328	23	28
317	329	23	14
318	330	23	30
319	331	23	32
320	332	23	31
321	333	23	15
322	334	23	21
323	335	23	13
324	336	23	27
325	337	23	12
326	338	23	34
327	339	12	19
328	340	30	41
329	341	6	18
330	342	36	25
331	343	36	12
332	344	29	61
333	345	27	28
334	346	61	29
335	347	10	19
336	348	25	36
337	349	68	55
338	350	27	28
339	351	27	36
340	352	27	25
341	353	27	12
342	354	24	2
343	355	24	28
344	357	24	63
345	358	24	19
346	359	24	33
347	360	24	16
348	361	24	1
349	362	24	31
350	363	24	29
351	364	24	4
352	365	24	7
353	366	24	63
354	367	24	25
355	368	24	6
356	369	24	13
357	370	24	32
358	371	24	9
359	372	24	11
360	373	24	14
361	374	24	40
362	375	24	10
363	376	24	39
364	377	24	26
365	378	24	8
366	379	24	34
367	380	24	35
368	381	24	17
369	382	24	3
370	383	24	30
371	384	24	18
372	385	24	27
373	386	24	38
374	387	24	23
375	388	24	12
376	389	24	37
377	390	24	36
378	391	24	5
379	392	24	15
380	393	24	20
381	394	12	22
382	395	12	13
383	396	12	14
384	397	27	28
385	398	57	18
386	399	17	18
387	400	17	6
388	401	61	29
389	402	33	60
390	403	29	34
391	404	29	34
392	405	57	62
393	406	57	56
394	407	57	55
395	408	29	61
396	409	57	56
397	410	57	68
398	411	19	10
399	412	18	57
400	413	26	25
401	414	26	36
402	415	26	50
403	416	26	22
404	417	21	33
405	418	21	31
406	419	21	34
407	420	21	29
408	421	21	30
409	422	21	15
410	423	11	22
411	424	11	54
412	425	11	68
413	426	11	67
414	427	27	18
415	428	18	27
416	429	33	60
417	430	15	14
418	431	15	12
419	433	15	40
420	434	15	34
421	435	15	30
422	436	15	33
423	437	15	29
424	438	15	31
425	439	15	21
426	440	15	32
427	441	15	13
428	442	24	11
429	443	24	35
430	444	24	34
431	445	24	28
432	446	24	16
433	447	24	9
434	448	24	63
435	449	24	27
436	450	24	30
437	451	24	29
438	452	24	2
439	453	24	31
440	454	24	13
441	455	24	33
442	456	24	6
443	457	24	36
444	458	24	1
445	459	24	26
446	460	24	32
447	461	24	17
448	462	24	63
449	463	24	37
450	464	24	18
451	465	24	5
452	466	24	8
453	467	24	38
454	468	24	25
455	469	24	15
456	470	24	39
457	471	24	19
458	472	24	10
459	473	24	4
460	474	24	23
461	475	24	3
462	476	24	40
463	477	24	7
464	479	24	14
465	480	24	12
466	481	24	20
467	482	60	61
468	483	33	60
469	484	21	34
470	485	27	19
471	486	27	28
472	487	11	19
473	488	11	22
474	489	11	27
475	490	28	9
476	491	28	42
477	492	28	35
478	493	28	23
479	494	28	27
480	495	28	1
481	496	28	22
482	497	28	42
483	498	28	35
484	499	28	1
485	500	28	9
486	501	28	7
487	502	28	23
488	503	28	7
489	504	28	27
490	505	28	22
491	506	60	64
492	507	18	6
493	508	63	24
494	509	26	24
495	510	26	25
496	511	7	35
497	512	35	7
498	513	42	23
499	514	42	9
500	515	42	23
501	516	42	9
502	517	30	32
503	518	30	29
504	519	60	61
505	520	24	25
506	521	24	26
507	522	41	15
508	523	26	24
509	524	27	28
510	525	26	25
511	526	27	25
512	527	27	28
513	528	68	53
514	529	68	55
515	530	53	50
516	531	53	51
517	532	15	33
518	533	15	29
519	534	15	32
520	535	15	31
521	536	15	21
522	537	15	30
523	539	15	34
524	540	33	60
525	541	50	51
526	542	33	60
527	543	53	12
528	544	41	31
529	545	41	15
530	546	51	53
531	548	12	9
532	549	12	14
533	550	12	13
534	551	12	42
535	552	12	22
536	553	10	19
537	554	60	33
538	555	60	61
539	556	31	60
540	557	62	52
541	558	62	55
542	559	62	53
543	560	33	60
544	561	24	63
545	562	61	60
546	563	33	60
547	564	33	15
548	566	33	29
549	567	33	21
550	568	33	32
551	569	33	31
552	570	33	30
553	571	33	34
554	572	60	61
555	573	39	27
556	574	39	25
557	575	61	60
558	576	27	39
559	577	27	25
560	578	27	28
561	579	15	33
562	580	15	34
563	582	15	30
564	583	15	21
565	584	15	31
566	585	15	29
567	586	15	32
568	587	20	7
569	588	35	48
570	590	35	23
571	591	23	7
572	592	35	42
573	593	35	20
574	594	35	7
575	595	35	7
576	596	33	60
577	597	33	21
578	598	33	34
579	599	33	31
580	600	33	32
581	601	33	15
582	602	33	30
583	604	33	60
584	605	33	29
585	606	51	50
586	607	51	44
587	608	51	55
588	609	51	45
589	610	51	53
590	611	41	31
591	612	41	15
592	613	15	21
593	615	15	29
594	616	15	31
595	617	15	33
596	618	15	30
597	619	15	32
598	620	15	34
599	621	31	60
600	622	25	26
601	623	60	64
602	624	60	61
603	625	4	37
604	626	4	38
605	627	60	53
606	628	22	21
607	629	22	18
608	630	22	14
609	631	22	23
610	632	22	12
611	633	22	37
612	634	22	27
613	635	22	25
614	636	22	18
615	637	22	21
616	638	22	23
617	639	22	14
618	640	22	37
619	641	22	27
620	642	22	12
621	643	22	25
622	644	27	28
623	645	22	37
624	646	27	39
625	647	27	25
626	648	27	28
627	649	30	29
628	650	30	32
629	651	22	43
630	652	12	22
631	653	12	14
632	654	12	13
633	655	12	42
634	656	12	9
635	657	22	9
636	658	22	43
637	659	22	11
638	660	22	12
639	661	22	67
640	662	22	14
641	663	22	53
642	664	22	52
643	665	22	1
644	666	24	43
645	667	16	28
646	668	16	27
647	669	16	37
648	670	16	38
649	671	21	34
650	672	21	15
651	673	21	31
652	674	21	30
653	675	21	33
654	676	21	29
655	677	30	29
656	678	30	32
657	679	61	60
658	680	18	56
659	681	18	57
660	682	18	6
661	683	22	36
662	684	53	56
663	685	53	60
664	686	53	52
665	687	53	58
666	688	53	63
667	689	53	50
668	690	53	51
669	691	53	64
670	692	53	57
671	693	53	61
672	694	53	59
673	695	53	55
674	696	53	62
675	697	53	54
676	698	36	22
677	699	9	22
678	700	36	25
679	701	22	9
680	702	57	56
681	703	29	15
682	704	27	12
683	705	12	27
684	706	27	12
685	707	27	28
686	708	27	16
687	709	27	12
688	710	64	60
689	711	15	33
690	712	15	29
691	713	26	25
692	714	31	21
693	715	31	15
694	716	33	29
695	717	33	30
696	718	20	7
697	719	35	20
698	720	29	33
699	721	33	60
700	722	18	57
701	723	18	6
702	724	18	56
703	725	27	16
704	726	27	28
705	727	27	12
706	728	64	59
707	729	64	58
708	730	12	40
709	731	12	22
710	732	12	21
711	733	21	34
712	734	21	15
713	735	21	29
714	736	21	30
715	737	21	33
716	738	21	31
717	739	18	6
718	740	18	57
719	741	18	56
720	742	13	12
721	743	13	67
722	744	13	14
723	745	53	55
724	747	15	34
725	748	15	33
726	749	15	21
727	750	12	42
728	751	12	14
729	752	12	9
730	753	12	13
731	754	12	22
732	755	12	22
733	756	12	42
734	757	12	13
735	758	12	9
736	759	12	14
737	760	15	14
738	761	27	16
739	762	27	12
740	763	26	25
741	764	21	15
742	765	21	33
743	766	28	23
744	767	28	7
745	768	28	39
746	769	28	26
747	770	28	35
748	772	28	19
749	773	28	35
750	774	28	22
751	775	28	40
752	776	28	27
753	777	28	39
754	778	28	9
755	779	28	27
756	780	28	25
757	781	28	1
758	782	28	23
759	784	28	19
760	785	28	42
761	786	28	1
762	787	28	40
763	788	28	7
764	789	28	25
765	790	28	36
766	791	28	26
767	792	28	42
768	793	28	9
769	794	28	36
770	795	28	22
771	796	35	43
772	797	14	12
773	798	14	13
774	799	61	29
775	800	10	52
776	802	12	13
777	803	12	40
778	804	12	14
779	805	12	22
780	806	26	27
781	807	26	17
782	808	26	24
783	809	26	25
784	810	26	12
785	811	26	22
786	812	26	21
787	813	29	61
788	814	9	22
789	815	35	7
790	816	20	35
791	817	15	29
792	819	15	32
793	820	15	31
794	821	15	21
795	822	15	33
796	823	15	30
797	824	15	34
798	825	33	60
799	826	33	60
800	827	16	27
801	828	63	24
802	829	43	35
803	830	43	35
804	831	34	15
805	832	34	15
806	833	15	34
807	834	15	21
808	835	35	43
809	836	14	13
810	837	14	67
811	838	14	12
812	839	14	67
813	840	14	12
814	841	14	13
815	842	34	15
816	843	34	15
817	844	15	34
818	845	15	21
819	846	21	34
820	847	21	34
821	848	21	15
822	849	21	15
823	850	29	61
824	851	24	22
825	852	24	22
826	853	24	26
827	854	24	26
828	855	26	21
829	856	26	27
830	857	26	25
831	858	26	22
832	859	26	24
833	860	26	17
834	861	26	12
835	862	26	25
836	863	29	33
837	864	38	37
838	865	38	16
839	866	33	21
840	867	19	67
841	868	19	57
842	869	19	53
843	870	29	61
844	871	61	64
845	872	21	33
846	873	32	15
847	874	33	29
848	875	33	29
849	876	33	29
850	877	33	29
851	878	24	63
852	879	24	63
853	880	33	60
854	881	33	60
855	882	31	41
856	883	31	18
857	884	31	34
858	885	31	21
859	886	31	15
860	887	31	15
861	888	31	21
862	889	31	34
863	890	31	18
864	891	31	41
865	892	29	33
866	893	33	24
867	894	15	19
868	895	15	21
869	896	15	31
870	897	15	34
871	898	15	32
872	899	15	30
873	900	15	33
874	901	15	29
875	903	15	22
876	904	28	22
877	905	28	27
878	906	33	30
879	907	33	15
880	908	33	31
881	909	33	30
882	910	33	32
883	912	33	29
884	913	33	34
885	914	33	31
886	915	33	32
887	916	33	15
888	917	33	29
889	918	33	21
890	919	33	21
891	920	33	34
892	922	22	9
893	923	27	28
894	924	27	16
895	925	22	30
896	926	22	33
897	927	22	32
898	928	22	19
899	929	22	31
900	930	22	15
901	931	22	21
902	932	22	34
903	933	22	29
904	934	22	28
905	935	15	32
906	936	13	67
907	937	13	14
908	938	13	12
909	939	34	21
910	940	31	33
911	941	41	13
912	942	41	14
913	943	41	12
914	944	41	14
915	945	41	12
916	946	41	13
917	947	27	12
918	948	27	28
919	949	23	12
920	950	38	16
921	951	40	22
922	952	40	12
923	953	40	13
924	954	40	14
925	955	9	22
926	956	17	27
927	957	17	12
928	958	17	22
929	959	17	26
930	960	17	21
931	961	17	25
932	962	17	24
933	963	56	18
934	964	64	50
935	966	14	19
936	967	14	9
937	968	14	19
938	969	14	67
939	970	14	12
940	971	14	22
941	972	14	9
942	973	14	13
943	974	14	13
944	975	14	12
945	976	14	22
946	977	14	67
947	978	50	51
948	979	24	17
949	980	24	17
950	981	12	14
951	982	12	22
952	983	12	13
953	984	12	13
954	985	12	14
955	986	13	67
956	987	13	14
957	988	12	22
958	989	13	12
959	990	12	40
960	991	12	40
961	992	40	13
962	993	40	22
963	994	40	14
964	995	40	12
965	996	22	12
966	997	22	14
967	998	22	67
968	999	22	19
969	1000	22	9
970	1001	22	13
971	1002	36	25
972	1003	36	25
973	1004	23	1
974	1005	23	35
975	1006	23	19
976	1007	35	7
977	1008	23	40
978	1009	23	35
979	1010	23	28
980	1011	23	28
981	1012	23	9
982	1013	23	22
983	1014	23	1
984	1015	23	19
985	1016	23	40
986	1017	23	39
987	1018	23	36
988	1019	23	27
989	1020	23	22
990	1021	23	7
991	1022	23	25
992	1023	23	39
993	1024	23	26
994	1025	23	26
995	1026	23	9
996	1027	23	27
997	1028	23	36
998	1029	23	7
999	1030	23	42
1000	1031	23	25
1001	1032	23	42
1002	1033	27	16
1003	1034	27	28
1004	1035	21	31
1005	1036	40	25
1006	1037	40	26
1007	1038	17	24
1008	1039	21	15
1009	1040	21	15
1010	1041	40	26
1011	1042	40	25
1012	1043	50	64
1013	1044	31	21
1014	1045	31	60
1015	1046	31	15
1016	1047	31	18
1017	1048	31	67
1018	1049	31	34
1019	1050	31	15
1020	1051	31	18
1021	1052	31	34
1022	1053	31	21
1023	1054	31	67
1024	1055	31	60
1025	1056	68	53
1026	1057	23	12
1027	1059	23	7
1028	1060	64	50
1029	1061	22	15
1030	1062	22	2
1031	1063	22	13
1032	1064	17	26
1033	1065	17	25
1034	1066	9	22
1035	1067	26	50
1036	1068	26	27
1037	1069	26	28
1038	1070	26	25
1039	1072	43	22
1040	1073	18	6
1041	1074	31	24
1042	1075	31	12
1043	1076	31	21
1044	1077	31	22
1045	1078	31	60
1046	1079	31	21
1047	1080	31	24
1048	1081	31	12
1049	1082	31	22
1050	1083	31	60
1051	1084	12	23
1052	1085	12	23
1053	1086	12	23
1054	1087	2	22
1055	1088	31	12
1056	1089	31	12
1057	1090	31	34
1058	1091	31	34
1059	1092	21	15
1060	1093	21	15
1061	1094	28	17
1062	1095	22	43
1063	1096	26	25
1064	1097	26	28
1065	1098	26	27
1066	1099	18	56
1067	1100	21	15
1068	1101	21	34
1069	1102	21	34
1070	1103	21	15
1071	1104	63	24
1072	1105	19	41
1073	1106	21	24
1074	1107	14	9
1075	1108	14	19
1076	1109	14	13
1077	1110	14	22
1078	1111	14	12
1079	1112	14	67
1080	1113	14	12
1081	1114	14	22
1082	1115	14	19
1083	1116	14	9
1084	1117	14	67
1085	1118	14	13
1086	1119	24	21
1087	1120	17	28
1088	1121	16	37
1089	1122	16	38
1090	1123	41	19
1091	1124	41	18
1092	1125	41	23
1093	1126	41	19
1094	1127	41	18
1095	1128	41	23
1096	1129	41	24
1097	1130	41	24
1098	1131	41	23
1099	1132	41	24
1100	1133	41	19
1101	1134	41	18
1102	1135	23	12
1103	1136	16	28
1104	1137	16	12
1105	1138	16	27
1106	1139	16	13
1107	1140	40	23
1108	1141	40	23
1109	1142	30	33
1110	1143	30	15
1111	1144	30	60
1112	1145	30	60
1113	1146	30	15
1114	1147	30	33
1115	1148	12	16
1116	1149	12	27
1117	1150	12	28
1118	1151	12	27
1119	1152	12	13
1120	1153	12	28
1121	1154	12	13
1122	1155	12	16
1123	1156	16	12
1124	1157	21	29
1125	1158	21	30
1126	1159	21	30
1127	1160	21	29
1128	1161	26	29
1129	1162	26	34
1130	1163	26	12
1131	1164	26	25
1132	1165	26	30
1133	1166	26	31
1134	1167	26	21
1135	1168	26	15
1136	1169	26	33
1137	1170	26	32
1138	1171	21	30
1139	1172	21	30
1140	1173	42	12
1141	1174	42	12
1142	1175	42	23
1143	1176	42	12
1144	1177	42	23
1145	1178	42	23
1146	1179	57	18
1147	1180	57	56
1148	1181	22	65
1149	1182	34	22
1150	1183	34	22
1151	1184	21	14
1152	1185	21	22
1153	1186	21	12
1154	1187	21	22
1155	1188	21	15
1156	1189	21	15
1157	1190	21	14
1158	1191	21	12
1159	1192	61	29
1160	1193	13	14
1161	1194	23	35
1162	1195	35	7
1163	1196	30	29
1164	1197	30	15
1165	1198	30	32
1166	1199	30	29
1167	1200	30	32
1168	1201	30	15
1169	1202	22	34
1170	1203	15	29
1171	1204	15	30
1172	1205	15	34
1173	1206	15	31
1174	1207	15	32
1175	1209	15	26
1176	1210	15	21
1177	1211	15	33
1178	1212	34	15
1179	1213	34	15
1180	1214	34	21
1181	1215	34	21
1182	1216	26	12
1183	1217	26	22
1184	1218	26	21
1185	1219	26	25
1186	1220	26	24
1187	1221	26	17
1188	1222	15	38
1189	1223	15	16
1190	1224	15	21
1191	1225	3	67
1192	1226	21	29
1193	1227	21	29
1194	1228	21	12
1195	1229	21	14
1196	1230	21	32
1197	1231	21	33
1198	1232	21	15
1199	1233	21	31
1200	1234	21	34
1201	1235	21	32
1202	1236	21	34
1203	1237	21	12
1204	1238	21	31
1205	1239	21	26
1206	1240	21	14
1207	1241	21	15
1208	1242	21	33
1209	1243	21	26
1210	1244	21	30
1211	1245	21	30
1212	1246	26	50
1213	1247	26	25
1214	1248	67	3
1215	1249	24	22
1216	1250	24	22
1217	1251	24	25
1218	1252	24	12
1219	1253	24	12
1220	1254	24	17
1221	1255	24	17
1222	1256	24	21
1223	1257	24	21
1224	1258	24	26
1225	1259	24	25
1226	1260	24	26
1227	1261	18	6
1228	1262	18	57
1229	1263	22	21
1230	1264	22	24
1231	1265	22	26
1232	1266	22	12
1233	1267	22	17
1234	1268	22	25
1235	1269	21	34
1236	1270	34	21
1237	1271	21	15
1238	1272	21	15
1239	1273	15	21
1240	1274	3	67
1241	1275	34	26
1242	1276	34	26
1243	1277	18	57
1244	1278	31	18
1245	1279	31	34
1246	1280	31	34
1247	1281	31	21
1248	1282	31	21
1249	1283	31	18
1250	1284	31	15
1251	1285	31	15
1252	1286	18	6
1253	1287	67	3
1254	1288	17	26
1255	1289	17	22
1256	1290	17	24
1257	1291	17	21
1258	1292	17	25
1259	1293	17	12
1260	1294	26	25
1261	1295	21	15
1262	1296	21	15
1263	1297	15	32
1264	1298	15	34
1265	1300	15	30
1266	1301	15	21
1267	1302	15	33
1268	1303	15	31
1269	1304	15	29
1270	1305	23	40
1271	1306	21	15
1272	1307	21	15
1273	1308	28	27
1274	1309	28	16
1275	1310	28	14
1276	1311	57	18
1277	1312	57	56
1278	1313	20	7
1279	1314	35	7
1280	1315	35	42
1281	1316	35	20
1282	1317	23	7
1283	1318	35	23
1284	1319	57	18
1285	1320	57	56
1286	1321	42	35
1287	1322	42	35
1288	1323	42	35
1289	1324	18	57
1290	1325	18	6
1291	1326	18	57
1292	1327	57	56
1293	1328	28	27
1294	1329	28	14
1295	1330	21	30
1296	1331	21	33
1297	1332	21	30
1298	1333	21	15
1299	1334	21	33
1300	1335	21	15
1301	1336	42	36
1302	1337	42	36
1303	1338	42	27
1304	1339	42	27
1305	1340	14	22
1306	1341	14	21
1307	1342	14	19
1308	1343	14	21
1309	1344	14	12
1310	1345	14	13
1311	1346	14	22
1312	1347	14	13
1313	1348	14	19
1314	1349	14	12
1315	1350	40	23
1316	1351	40	23
1317	1352	16	38
1318	1353	16	37
1319	1354	21	30
1320	1355	21	29
1321	1356	21	30
1322	1357	21	15
1323	1358	21	29
1324	1359	21	15
1325	1360	28	27
1326	1361	28	14
1327	1362	26	36
1328	1363	26	25
1329	1364	26	34
1330	1365	26	22
1331	1366	36	25
1332	1367	36	39
1333	1368	36	22
1334	1369	36	25
1335	1370	36	22
1336	1371	36	39
1337	1372	14	22
1338	1373	14	22
1339	1374	26	40
1340	1375	30	32
1341	1376	30	29
1342	1377	30	32
1343	1378	30	29
1344	1380	26	40
1345	1381	26	34
1346	1382	26	25
1347	1383	26	36
1348	1384	26	22
1349	1385	28	35
1350	1386	28	27
1351	1387	28	23
1352	1388	28	39
1353	1389	28	37
1354	1390	28	26
1355	1391	28	36
1356	1392	28	40
1357	1393	28	25
1358	1394	28	16
1359	1395	28	18
1360	1396	28	26
1361	1397	28	23
1362	1398	28	40
1363	1399	28	39
1364	1400	28	37
1365	1401	28	18
1366	1402	28	35
1367	1403	28	25
1368	1404	28	36
1369	1405	28	27
1370	1406	28	16
1371	1407	35	28
1372	1408	26	33
1373	1409	26	17
1374	1410	26	25
1375	1411	26	21
1376	1412	26	12
1377	1413	26	40
1378	1414	26	24
1379	1415	26	34
1380	1416	26	22
1381	1417	22	14
1382	1418	22	14
1383	1419	22	27
1384	1420	22	53
1385	1421	22	12
1386	1422	22	11
1387	1423	22	52
1388	1424	22	21
1389	1425	21	31
1390	1426	21	30
1391	1427	21	34
1392	1428	21	33
1393	1429	21	29
1394	1430	21	33
1395	1431	21	15
1396	1432	21	31
1397	1433	21	29
1398	1434	21	30
1399	1435	21	34
1400	1436	21	15
1401	1437	16	37
1402	1438	16	12
1403	1439	16	38
1404	1440	16	13
1405	1441	25	26
1406	1442	25	26
1407	1443	14	22
1408	1444	14	22
1409	1445	25	39
1410	1446	25	39
1411	1447	31	34
1412	1448	31	15
1413	1449	31	21
1414	1450	31	12
1415	1451	31	34
1416	1452	31	18
1417	1453	31	21
1418	1454	31	18
1419	1455	31	12
1420	1456	31	60
1421	1457	31	15
1422	1458	31	60
1423	1459	4	50
1424	1461	4	5
1425	1462	4	37
1426	1463	50	51
1427	1464	22	14
1428	1465	25	17
1429	1466	25	17
1430	1467	30	32
1431	1468	30	32
1432	1469	30	29
1433	1470	30	33
1434	1471	30	21
1435	1472	30	15
1436	1473	30	29
1437	1474	30	15
1438	1475	30	21
1439	1476	30	33
1440	1477	22	11
1441	1478	26	25
1442	1479	26	39
1443	1480	26	40
1444	1481	26	36
1445	1482	26	37
1446	1483	26	50
1447	1484	26	12
1448	1485	36	22
1449	1486	36	39
1450	1487	36	12
1451	1488	36	11
1452	1489	36	22
1453	1490	36	25
1454	1491	36	25
1455	1492	36	11
1456	1493	36	12
1457	1494	36	21
1458	1495	36	39
1459	1496	36	21
1460	1497	38	16
1461	1498	18	39
1462	1499	22	11
1463	1500	21	30
1464	1501	55	53
1465	1502	33	34
1466	1503	33	30
1467	1504	33	32
1468	1505	14	28
1469	1506	33	15
1470	1507	33	31
1471	1508	14	27
1472	1510	33	21
1473	1511	33	29
1474	1512	33	32
1475	1513	33	29
1476	1514	14	28
1477	1515	33	30
1478	1516	33	21
1479	1518	33	31
1480	1519	33	15
1481	1520	33	34
1482	1521	14	27
1483	1522	28	25
1484	1523	28	39
1485	1524	28	40
1486	1525	28	14
1487	1526	28	36
1488	1527	28	26
1489	1528	14	21
1490	1529	14	16
1491	1530	14	33
1492	1531	14	26
1493	1532	14	9
1494	1533	14	23
1495	1534	14	9
1496	1535	14	38
1497	1536	14	24
1498	1537	14	26
1499	1538	14	38
1500	1539	14	23
1501	1540	14	25
1502	1541	14	21
1503	1542	14	22
1504	1543	14	24
1505	1544	14	36
1506	1545	14	31
1507	1546	14	40
1508	1547	14	19
1509	1548	14	22
1510	1549	14	25
1511	1550	14	41
1512	1551	14	41
1513	1552	14	16
1514	1553	14	11
1515	1554	14	10
1516	1555	14	33
1517	1556	14	19
1518	1557	14	40
1519	1558	14	10
1520	1559	14	11
1521	1560	14	36
1522	1561	14	31
1523	1562	14	24
1524	1563	14	25
1525	1564	14	36
1526	1565	14	33
1527	1566	14	21
1528	1567	14	11
1529	1568	14	41
1530	1569	14	9
1531	1570	14	40
1532	1571	14	26
1533	1572	14	22
1534	1573	14	31
1535	1574	14	23
1536	1575	14	38
1537	1576	14	16
1538	1577	14	19
1539	1578	14	10
1540	1579	16	38
1541	1580	33	29
1542	1581	33	21
1543	1582	33	30
1544	1583	33	15
1545	1585	33	34
1546	1586	33	31
1547	1587	33	29
1548	1588	33	21
1549	1589	33	34
1550	1590	33	31
1551	1591	33	30
1552	1592	33	32
1553	1594	33	32
1554	1595	33	15
1555	1596	21	33
1556	1597	21	34
1557	1598	21	34
1558	1599	21	33
1559	1600	21	31
1560	1601	21	15
1561	1602	21	15
1562	1603	21	30
1563	1604	21	31
1564	1605	21	29
1565	1606	21	29
1566	1607	21	30
1567	1608	53	55
1568	1609	11	27
1569	1610	11	12
1570	1611	11	39
1571	1612	11	21
1572	1613	11	36
1573	1614	11	22
1574	1615	11	25
1575	1616	33	60
1576	1617	33	60
1577	1618	36	11
1578	1619	36	11
1579	1620	22	11
1580	1621	21	15
1581	1622	21	34
1582	1623	21	31
1583	1624	21	34
1584	1625	21	30
1585	1626	21	15
1586	1627	21	29
1587	1628	21	30
1588	1629	21	29
1589	1630	21	31
1590	1631	23	22
1591	1632	23	10
1592	1633	23	31
1593	1634	23	19
1594	1635	23	33
1595	1636	23	25
1596	1637	23	36
1597	1638	23	9
1598	1639	23	41
1599	1640	23	21
1600	1641	23	11
1601	1642	23	24
1602	1643	23	38
1603	1644	23	26
1604	1645	23	14
1605	1646	23	16
1606	1647	23	40
1607	1648	36	39
1608	1649	36	25
1609	1650	36	25
1610	1651	36	39
1611	1652	11	22
1612	1653	22	12
1613	1654	12	22
1614	1655	12	22
1615	1656	12	24
1616	1657	12	21
1617	1658	12	21
1618	1659	12	22
1619	1660	12	34
1620	1661	12	40
1621	1662	12	24
1622	1663	12	26
1623	1664	12	22
1624	1665	12	26
1625	1666	12	25
1626	1667	12	25
1627	1668	12	34
1628	1669	12	17
1629	1670	12	33
1630	1671	12	40
1631	1672	12	33
1632	1673	12	17
1633	1674	60	56
1634	1675	12	37
1635	1676	12	39
1636	1677	12	36
1637	1678	12	40
1638	1679	12	26
1639	1680	12	25
1640	1681	12	50
1641	1682	12	37
1642	1683	12	36
1643	1684	12	25
1644	1685	12	26
1645	1686	12	40
1646	1687	12	50
1647	1688	12	39
1648	1689	51	52
1649	1690	51	55
1650	1691	51	56
1651	1692	51	53
1652	1693	22	12
1653	1694	53	50
1654	1695	53	51
1655	1696	21	33
1656	1697	21	29
1657	1698	21	30
1658	1699	21	29
1659	1700	21	31
1660	1701	21	33
1661	1702	21	34
1662	1703	21	34
1663	1704	21	30
1664	1705	21	15
1665	1706	21	15
1666	1707	21	31
1667	1708	53	62
1668	1709	35	7
1669	1710	7	42
1670	1711	7	35
1671	1712	60	56
1672	1713	34	15
1673	1714	34	33
1674	1715	34	21
1675	1716	34	21
1676	1717	34	15
1677	1718	34	33
1678	1719	17	34
1679	1720	17	21
1680	1721	17	25
1681	1722	17	18
1682	1723	17	40
1683	1724	17	26
1684	1725	17	33
1685	1726	17	12
1686	1727	17	24
1687	1728	17	22
1688	1729	17	6
1689	1730	4	37
1690	1731	11	25
1691	1732	11	38
1692	1733	11	33
1693	1734	11	10
1694	1735	11	15
1695	1736	11	23
1696	1737	11	15
1697	1738	11	19
1698	1739	11	41
1699	1740	11	31
1700	1741	11	24
1701	1742	11	19
1702	1743	11	33
1703	1744	11	16
1704	1745	11	10
1705	1746	11	40
1706	1747	11	14
1707	1748	11	22
1708	1749	11	23
1709	1750	11	40
1710	1751	11	9
1711	1752	11	26
1712	1753	11	16
1713	1754	11	41
1714	1755	11	24
1715	1756	11	36
1716	1757	11	21
1717	1758	11	14
1718	1759	11	9
1719	1760	11	21
1720	1761	11	26
1721	1762	11	36
1722	1763	11	25
1723	1764	11	31
1724	1765	11	38
1725	1766	11	22
1726	1767	33	15
1727	1768	33	34
1728	1769	33	21
1729	1770	33	32
1730	1772	33	32
1731	1773	33	29
1732	1774	33	30
1733	1775	33	31
1734	1776	33	31
1735	1778	33	21
1736	1779	33	29
1737	1780	33	15
1738	1781	33	34
1739	1782	33	30
1740	1783	11	22
1741	1784	11	33
1742	1785	11	16
1743	1786	11	9
1744	1787	11	16
1745	1788	11	19
1746	1789	11	14
1747	1790	11	14
1748	1791	11	40
1749	1792	11	41
1750	1793	11	24
1751	1794	11	19
1752	1795	11	38
1753	1796	11	22
1754	1797	11	36
1755	1798	11	24
1756	1799	11	41
1757	1800	11	23
1758	1801	11	25
1759	1802	11	36
1760	1803	11	10
1761	1804	11	31
1762	1805	11	26
1763	1806	11	33
1764	1807	11	38
1765	1808	11	25
1766	1809	11	23
1767	1810	11	21
1768	1811	11	40
1769	1812	11	9
1770	1813	11	10
1771	1814	11	22
1772	1815	11	26
1773	1816	11	31
1774	1817	11	21
1775	1818	38	16
1776	1819	18	57
1777	1820	18	6
1778	1821	18	56
1779	1822	22	11
1780	1823	12	42
1781	1824	12	42
1782	1825	12	9
1783	1826	12	9
1784	1827	32	34
1785	1828	32	29
1786	1829	14	16
1787	1830	14	38
1788	1831	14	23
1789	1832	14	33
1790	1833	14	28
1791	1834	14	27
1792	1835	14	24
1793	1836	14	25
1794	1837	14	11
1795	1838	14	9
1796	1839	14	22
1797	1840	14	41
1798	1841	14	40
1799	1842	14	36
1800	1843	14	21
1801	1844	14	31
1802	1845	14	16
1803	1846	14	9
1804	1847	14	9
1805	1848	14	25
1806	1849	14	27
1807	1850	14	28
1808	1851	14	41
1809	1852	14	22
1810	1853	14	36
1811	1854	14	28
1812	1855	14	31
1813	1856	14	23
1814	1857	14	27
1815	1858	14	38
1816	1859	14	21
1817	1860	14	36
1818	1861	14	22
1819	1862	14	40
1820	1863	14	33
1821	1864	14	38
1822	1865	14	24
1823	1866	14	23
1824	1867	14	16
1825	1868	14	11
1826	1869	14	31
1827	1870	14	21
1828	1871	14	40
1829	1872	14	33
1830	1873	14	11
1831	1874	14	24
1832	1875	14	41
1833	1876	14	25
1834	1877	22	11
1835	1878	38	37
1836	1879	15	14
1837	1880	15	29
1838	1882	15	26
1839	1883	15	12
1840	1884	15	32
1841	1885	15	34
1842	1886	15	13
1843	1887	15	25
1844	1888	15	33
1845	1889	15	30
1846	1890	15	21
1847	1891	15	31
1848	1892	33	30
1849	1893	33	29
1850	1895	33	34
1851	1896	33	32
1852	1897	33	31
1853	1898	33	15
1854	1899	33	21
1855	1900	33	34
1856	1901	33	15
1857	1902	33	31
1858	1903	33	30
1859	1904	33	32
1860	1906	33	29
1861	1907	33	21
1862	1908	21	33
1863	1909	38	16
1864	1910	14	52
1865	1911	14	52
1866	1912	14	55
1867	1913	14	55
1868	1914	26	29
1869	1915	26	34
1870	1916	26	14
1871	1917	26	31
1872	1918	26	12
1873	1919	26	15
1874	1920	26	21
1875	1921	26	32
1876	1922	26	13
1877	1923	26	33
1878	1924	26	30
1879	1925	26	25
1880	1926	33	21
1881	1927	21	33
1882	1928	31	18
1883	1929	31	34
1884	1930	31	21
1885	1931	31	15
1886	1932	31	15
1887	1933	31	34
1888	1934	31	60
1889	1935	31	60
1890	1936	31	21
1891	1937	31	18
1892	1938	33	32
1893	1939	33	60
1894	1940	33	15
1895	1942	33	29
1896	1943	33	21
1897	1944	33	34
1898	1945	33	30
1899	1946	33	31
1900	1947	33	21
1901	1948	33	60
1902	1949	33	31
1903	1951	33	32
1904	1952	33	15
1905	1953	33	30
1906	1954	33	29
1907	1955	33	34
1908	1956	26	28
1909	1957	26	12
1910	1958	26	36
1911	1959	26	25
1912	1960	29	21
1913	1961	24	63
1914	1962	24	8
1915	1963	24	16
1916	1964	24	37
1917	1965	24	1
1918	1966	24	27
1919	1967	24	15
1920	1968	24	32
1921	1969	24	6
1922	1970	24	29
1923	1971	24	9
1924	1972	24	32
1925	1973	24	17
1926	1974	24	10
1927	1975	24	30
1928	1976	24	3
1929	1977	24	5
1930	1978	24	18
1931	1979	24	7
1932	1980	24	25
1933	1981	24	36
1934	1982	24	5
1935	1983	24	30
1936	1984	24	40
1937	1985	24	9
1938	1986	24	1
1939	1987	24	19
1940	1988	24	10
1941	1989	24	28
1942	1990	24	36
1943	1991	24	35
1944	1992	24	14
1945	1993	24	14
1946	1994	24	33
1947	1995	24	17
1948	1996	24	23
1949	1997	24	12
1950	1998	24	20
1951	1999	24	27
1952	2000	24	18
1953	2001	24	35
1954	2002	24	11
1955	2003	24	4
1956	2004	24	7
1957	2005	24	19
1958	2006	24	23
1959	2007	24	2
1960	2008	24	20
1961	2009	24	2
1962	2010	24	16
1963	2011	24	12
1964	2012	24	3
1965	2013	24	28
1966	2014	24	4
1967	2015	24	31
1968	2016	24	34
1969	2017	24	25
1970	2018	24	38
1971	2019	24	63
1972	2020	24	31
1973	2021	24	26
1974	2022	24	15
1975	2023	24	39
1976	2024	24	8
1977	2026	24	13
1978	2027	24	40
1979	2028	24	26
1980	2030	24	38
1981	2031	24	39
1982	2032	24	37
1983	2033	24	34
1984	2034	24	13
1985	2035	24	11
1986	2036	24	63
1987	2037	24	29
1988	2038	24	33
1989	2039	24	6
1990	2040	27	28
1991	2041	27	25
1992	2042	27	26
1993	2043	28	36
1994	2044	28	39
1995	2045	26	25
1996	2046	26	12
1997	2047	12	14
1998	2048	12	13
1999	2049	12	13
[truncated: 7,561 more rows]
